# Supplementary material for: Gandouling ameliorates Wilson’s disease-associated liver fibrosis in mice with associated faecal microbiome and metabolome remodeling
Source: Front Pharmacol. 2025 Jun 9;16:1586171. doi: 10.3389/fphar.2025.1586171 (PMC12183162; doi:10.3389/fphar.2025.1586171)
Supplement: Supplementary file 1 [file Table2.xlsx]

## Sheet: file explanation
表头名称	描述
Pathway	代谢通路名称
Total	该通路中的代谢物个数
Hits	差异代谢物命中该通路的个数
Raw p	代谢通路富集分析的P值
-ln(p)	P值取以e为底的负对数（负自然底对数）
Holm adjust	经Holm-Bonferroni方法进行多重假设检验校正后的P值
FDR	经错误发现率（false discovery rate, FDR）方法进行多重假设检验校正后的P值
Impact	代谢通路拓扑分析的Impact值
Hits Cpd	命中该通路的差异代谢物名称及KEGG ID
Total Cpd	该通路包含的全部代谢物名称及KEGG ID

## Sheet: controlvsmodel
Pathway	Total	Hits	Raw p	-ln(p)	Holm adjust	FDR	Impact	Hits Cpd	Total Cpd
Valine, leucine and isoleucine biosynthesis	11	3	0.0059131	5.1306	0.48487	0.48487	0.33333	L-Leucine cpd:C00123; Alpha-ketoisovaleric acid cpd:C00141; 4-Methyl-2-oxopentanoate cpd:C00233	3-Methyl-2-oxovaleric acid cpd:C00671; L-Leucine cpd:C00123; L-Valine cpd:C00183; Alpha-ketoisovaleric acid cpd:C00141; L-Isoleucine cpd:C00407; Pyruvic acid cpd:C00022; L-Leucyl-tRNA cpd:C02047; 4-Methyl-2-oxopentanoate cpd:C00233; L-Valyl-tRNA(Val) cpd:C02554; L-Isoleucyl-tRNA(Ile) cpd:C03127; 2-(a-Hydroxyethyl)thiamine diphosphate cpd:C05125
Histidine metabolism	15	3	0.014726	4.2182	1	0.60375	0.2043	Urocanic acid cpd:C00785; Formiminoglutamic acid cpd:C00439; Methylimidazoleacetic acid cpd:C05828	L-Glutamic acid cpd:C00025; 4-Imidazolone-5-propionic acid cpd:C03680; Urocanic acid cpd:C00785; L-Histidine cpd:C00135; Imidazole-4-acetaldehyde cpd:C05130; 1-Methylhistamine cpd:C05127; Methylimidazole acetaldehyde cpd:C05827; Histamine cpd:C00388; Carnosine cpd:C00386; N-Formyl-L-aspartate cpd:C01044; Formiminoglutamic acid cpd:C00439; Imidazoleacetic acid cpd:C02835; Methylimidazoleacetic aci…
Pantothenate and CoA biosynthesis	15	2	0.098954	2.3131	1	1	0.06122	D-4'-Phosphopantothenate cpd:C03492; Alpha-ketoisovaleric acid cpd:C00141	Dephospho-CoA cpd:C00882; Pantetheine 4'-phosphate cpd:C01134; Pantetheine cpd:C00831; 4-Phosphopantothenoylcysteine cpd:C04352; D-Pantothenoyl-L-cysteine cpd:C04079; D-4'-Phosphopantothenate cpd:C03492; L-Cysteine cpd:C00097; Pantothenic acid cpd:C00864; Ureidopropionic acid cpd:C02642; Dihydrouracil cpd:C00429; L-Valine cpd:C00183; Coenzyme A cpd:C00010; Beta-Alanine cpd:C00099; Uracil cpd:C001…
Valine, leucine and isoleucine degradation	38	3	0.15372	1.8726	1	1	0.0238	Alpha-ketoisovaleric acid cpd:C00141; 4-Methyl-2-oxopentanoate cpd:C00233; L-Leucine cpd:C00123	Enzyme N6-(lipoyl)lysine cpd:C15972; 2-Methyl-1-hydroxybutyl-ThPP cpd:C15978; Enzyme N6-(dihydrolipoyl)lysine cpd:C15973; 2-Methyl-1-hydroxypropyl-ThPP cpd:C15976; 3-Methyl-1-hydroxybutyl-ThPP cpd:C15974; Acetyl-CoA cpd:C00024; Acetoacetyl-CoA cpd:C00332; Acetoacetic acid cpd:C00164; 3-Hydroxy-3-methylglutaryl-CoA cpd:C00356; 3-Methylcrotonyl-CoA cpd:C03069; 3-Hydroxyisovaleryl-CoA cpd:C05998; Is…
Linoleic acid metabolism	6	1	0.19774	1.6208	1	1	0	13S-hydroxyoctadecadienoic acid cpd:C14762	Linoleic acid cpd:C01595; 13S-hydroxyoctadecadienoic acid cpd:C14762; Phosphatidylcholine cpd:C00157; 9,10-Epoxyoctadecenoic acid cpd:C14825; 12,13-EpOME cpd:C14826; 13-OxoODE cpd:C14765
Pentose phosphate pathway	19	1	0.50391	0.68536	1	1	0	Deoxyribose cpd:C01801	Glucose 6-phosphate cpd:C00668; Deoxyribose cpd:C01801; Deoxyribose 5-phosphate cpd:C00673; D-Ribulose 5-phosphate cpd:C00117; D-Ribose cpd:C00121; Sedoheptulose 7-phosphate cpd:C05382; D-Glyceraldehyde 3-phosphate cpd:C00118; D-Ribulose 5-phosphate cpd:C00199; Beta-D-Fructose 6-phosphate cpd:C05345; beta-D-Fructose 1,6-bisphosphate cpd:C05378; 6-Phosphogluconic acid cpd:C00345; 6-Phosphonoglucon…
Citrate cycle (TCA cycle)	20	1	0.52201	0.65008	1	1	0.07336	S-Acetyldihydrolipoamide-E cpd:C16255	Enzyme N6-(dihydrolipoyl)lysine cpd:C15973; Oxoglutaric acid cpd:C00026; Thiamine pyrophosphate cpd:C00068; Enzyme N6-(lipoyl)lysine cpd:C15972; 3-carboxy-1-hydroxypropylthiamine diphosphate cpd:C05381; Succinyl-CoA cpd:C00091; Succinic acid cpd:C00042; Oxalosuccinic acid cpd:C05379; Isocitric acid cpd:C00311; Oxalacetic acid cpd:C00036; Acetyl-CoA cpd:C00024; L-Malic acid cpd:C00149; cis-Aconiti…
Lysine degradation	23	1	0.5725	0.55774	1	1	0	N6,N6,N6-Trimethyl-L-lysine cpd:C03793	L-Lysine cpd:C00047; 4-Trimethylammoniobutanoic acid cpd:C01181; 4-Trimethylammoniobutanal cpd:C01149; N6,N6,N6-Trimethyl-L-lysine cpd:C03793; Protein lysine cpd:C02188; Protein N6-methyl-L-lysine cpd:C05544; Protein N6,N6-dimethyl-L-lysine cpd:C05545; Crotonoyl-CoA cpd:C00877; (S)-3-Hydroxybutanoyl-CoA cpd:C01144; Saccharopine cpd:C00449; Aminoadipic acid cpd:C00956; Oxoadipic acid cpd:C00322; A…
Pyruvate metabolism	23	1	0.5725	0.55774	1	1	0.15125	S-Acetyldihydrolipoamide-E cpd:C16255	Enzyme N6-(lipoyl)lysine cpd:C15972; 2-(a-Hydroxyethyl)thiamine diphosphate cpd:C05125; Oxalacetic acid cpd:C00036; Phosphoenolpyruvic acid cpd:C00074; Pyruvaldehyde cpd:C00546; Lactaldehyde cpd:C05999; S-Lactoylglutathione cpd:C03451; D-Lactic acid cpd:C00256; Pyruvic acid cpd:C00022; L-Malic acid cpd:C00149; L-Lactic acid cpd:C00186; Acetyl adenylate cpd:C05993; Acetyl-CoA cpd:C00024; Acetic ac…
Glycolysis or Gluconeogenesis	26	1	0.61776	0.48166	1	1	0.06719	S-Acetyldihydrolipoamide-E cpd:C16255	Acetaldehyde cpd:C00084; Ethanol cpd:C00469; Pyruvic acid cpd:C00022; Thiamine pyrophosphate cpd:C00068; 2-(a-Hydroxyethyl)thiamine diphosphate cpd:C05125; Enzyme N6-(lipoyl)lysine cpd:C15972; Enzyme N6-(dihydrolipoyl)lysine cpd:C15973; Acetyl-CoA cpd:C00024; L-Lactic acid cpd:C00186; Phosphoenolpyruvic acid cpd:C00074; 2-Phospho-D-glyceric acid cpd:C00631; D-Glyceraldehyde 3-phosphate cpd:C00118…
Purine metabolism	68	2	0.71477	0.33579	1	1	0.03141	Hypoxanthine cpd:C00262; Uric acid cpd:C00366	Guanosine diphosphate cpd:C00035; Xanthine cpd:C00385; D-Ribulose 5-phosphate cpd:C00117; Phosphoribosyl pyrophosphate cpd:C00119; L-Glutamine cpd:C00064; 5-Phosphoribosylamine cpd:C03090; Glycineamideribotide cpd:C03838; Phosphoribosylformylglycineamidine cpd:C04640; AICAR cpd:C04677; SAICAR cpd:C04823; 5-amino-1-(5-phospho-D-ribosyl)imidazole-4-carboxylate cpd:C04751; RNA cpd:C00046; Cyclic AMP…
Arachidonic acid metabolism	36	1	0.73723	0.30486	1	1	0	Prostaglandin I2 cpd:C01312	5,6-Epoxy-8,11,14-eicosatrienoic acid cpd:C14768; 8,9-Epoxyeicosatrienoic acid cpd:C14769; 11,12-Epoxyeicosatrienoic acid cpd:C14770; 14,15-epoxy-5,8,11-eicosatrienoic acid cpd:C14771; Arachidonic acid cpd:C00219; 15H-11,12-EETA cpd:C14781; 11H-14,15-EETA cpd:C14813; 15(S)-HPETE cpd:C05966; 5(S)-Hydroperoxyeicosatetraenoic acid cpd:C05356; Prostaglandin G2 cpd:C05956; Leukotriene A4 cpd:C00909; L…
Tryptophan metabolism	40	1	0.77399	0.2562	1	1	0	5-Hydroxyindoleacetic acid cpd:C05635	L-Tryptophan cpd:C00078; Melatonin cpd:C01598; Serotonin cpd:C00780; 5-Hydroxykynurenamine cpd:C05638; 5-Hydroxykynurenine cpd:C05651; 5-Hydroxy-L-tryptophan cpd:C00643; L-Formylkynurenine cpd:C02700; Acetoacetyl-CoA cpd:C00332; (S)-3-Hydroxybutanoyl-CoA cpd:C01144; Crotonoyl-CoA cpd:C00877; Glutaryl-CoA cpd:C00527; Oxoadipic acid cpd:C00322; 2-Amino-3-carboxymuconic acid semialdehyde cpd:C04409;…
Pyrimidine metabolism	41	1	0.78236	0.24544	1	1	0.03401	Thymine cpd:C00178	Thioredoxin cpd:C00342; Uridine 5'-diphosphate cpd:C00015; L-Glutamine cpd:C00064; Carbamoylphosphate cpd:C00169; 4,5-Dihydroorotic acid cpd:C00337; Orotidylic acid cpd:C01103; RNA cpd:C00046; Uridine triphosphate cpd:C00075; Uridine 5'-monophosphate cpd:C00105; Uridine cpd:C00299; Dihydrouracil cpd:C00429; Ureidopropionic acid cpd:C02642; Cytidine triphosphate cpd:C00063; CDP cpd:C00112; Cytidin…
Biosynthesis of unsaturated fatty acids	42	1	0.79042	0.23519	1	1	0	Icosadienoic acid cpd:C16525	(13Z,16Z)-Docosadi-13,16-enoyl-CoA cpd:C16645; Tetracosenoyl-CoA cpd:C16532; Docosenoyl-CoA cpd:C16531; Icosenoyl-CoA cpd:C16530; Tetracosanoyl-CoA cpd:C16529; Docosanoyl-CoA cpd:C16528; (7Z,10Z,13Z,16Z)-Docosatetraenoyl-CoA cpd:C16170; (11Z,14Z)-Icosadienoyl-CoA cpd:C16180; (7Z,10Z,13Z,16Z,19Z)-Docosapentaenoyl-CoA cpd:C16166; (11Z,14Z,17Z)-Icosatrienoyl-CoA cpd:C16179; Palmityl-CoA cpd:C00154; …
Tyrosine metabolism	44	1	0.80569	0.21606	1	1	0.0166	Normetanephrine cpd:C05589	L-Dopachrome cpd:C01693; Normetanephrine cpd:C05589; 3-Methoxy-4-hydroxyphenylglycolaldehyde cpd:C05583; Norepinephrine cpd:C00547; Epinephrine cpd:C00788; 3,4-Dihydroxymandelate cpd:C05580; 3,4-Dihydroxymandelaldehyde cpd:C05577; 3,4-Dihydroxyphenylglycol cpd:C05576; Metanephrine cpd:C05588; Dopamine cpd:C03758; 3,4-Dihydroxyphenylacetaldehyde cpd:C04043; 3,4-Dihydroxybenzeneacetic acid cpd:C011…
Arginine and proline metabolism	44	1	0.80569	0.21606	1	1	0.02333	N-Acetylputrescine cpd:C02714	L-Glutamine cpd:C00064; Ammonia cpd:C00014; Carbamoylphosphate cpd:C00169; Ornithine cpd:C00077; Citrulline cpd:C00327; L-Aspartic acid cpd:C00049; Argininosuccinic acid cpd:C03406; L-Arginine cpd:C00062; L-Glutamic acid cpd:C00025; N-Acetylornithine cpd:C00437; L-Proline cpd:C00148; Peptide cpd:C00012; D-Proline cpd:C00763; Hydroxyproline cpd:C01157; Pyrroline hydroxycarboxylic acid cpd:C04281; …
Aminoacyl-tRNA biosynthesis	69	1	0.92521	0.07773	1	1	0	L-Leucine cpd:C00123	L-Asparagine cpd:C00152; tRNA(Asn) cpd:C01637; L-Histidine cpd:C00135; tRNA(His) cpd:C01643; L-Phenylalanine cpd:C00079; tRNA(Phe) cpd:C01648; L-Arginine cpd:C00062; tRNA(Arg) cpd:C01636; L-Glutamine cpd:C00064; tRNA(Gln) cpd:C01640; L-Cysteine cpd:C00097; tRNA(Cys) cpd:C01639; Glycine cpd:C00037; tRNA(Gly) cpd:C01642; tRNA(Asp) cpd:C01638; L-Aspartic acid cpd:C00049; L-Serine cpd:C00065; tRNA(Se…
Steroid hormone biosynthesis	72	1	0.93339	0.068931	1	1	0	Cholesterol sulfate cpd:C18043	Cholesterol cpd:C00187; 20a,22b-Dihydroxycholesterol cpd:C05501; 20 alpha-Hydroxycholesterol cpd:C05500; 17a,20a-Dihydroxycholesterol cpd:C05499; Pregnenolone cpd:C01953; 21-Hydroxypregnenolone cpd:C05485; 17a-Hydroxypregnenolone cpd:C05138; 17a,21-Dihydroxypreg-nenolone cpd:C05487; 11b,17a,21-Trihydroxypreg-nenolone cpd:C05489; Dehydroepiandrosterone cpd:C01227; DHEA sulfate cpd:C04555; 16a-Hydr…

## Sheet: modelvsGDL
Pathway	Total	Hits	Raw p	-ln(p)	Holm adjust	FDR	Impact	Hits Cpd	Total Cpd
Nicotinate and nicotinamide metabolism	13	1	0.14579	1.9256	1	1	0	Nicotinic acid cpd:C00253	NADP cpd:C00006; Nicotinic acid adenine dinucleotide cpd:C00857; Quinolinic acid cpd:C03722; Nicotinic acid mononucleotide cpd:C01185; Nicotinate D-ribonucleoside cpd:C05841; NAD cpd:C00003; Nicotinamide ribotide cpd:C00455; Nicotinamide riboside cpd:C03150; Niacinamide cpd:C00153; 1-Methylnicotinamide cpd:C02918; Nicotinic acid cpd:C00253; N1-Methyl-4-pyridone-3-carboxamide cpd:C05843; N1-Methyl…
Pentose and glucuronate interconversions	16	1	0.17647	1.7346	1	1	0.13333	D-Xylose cpd:C00181	3-Methoxy-4-hydroxyphenylglycol glucuronide cpd:C03033; D-Ribulose 5-phosphate cpd:C00199; D-Xylulose cpd:C00310; L-Arabitol cpd:C00532; D-Xylitol cpd:C00379; Gulonic acid cpd:C00800; Glucose 1-phosphate cpd:C00103; Uridine diphosphate glucuronic acid cpd:C00167; Uridine diphosphate glucose cpd:C00029; D-Xylose cpd:C00181; D-Glucuronic acid cpd:C00191; Xylulose 5-phosphate cpd:C00231; L-Arabinose…
Pentose phosphate pathway	19	1	0.2061	1.5794	1	1	0	Deoxyribose cpd:C01801	Glucose 6-phosphate cpd:C00668; Deoxyribose cpd:C01801; Deoxyribose 5-phosphate cpd:C00673; D-Ribulose 5-phosphate cpd:C00117; D-Ribose cpd:C00121; Sedoheptulose 7-phosphate cpd:C05382; D-Glyceraldehyde 3-phosphate cpd:C00118; D-Ribulose 5-phosphate cpd:C00199; Beta-D-Fructose 6-phosphate cpd:C05345; beta-D-Fructose 1,6-bisphosphate cpd:C05378; 6-Phosphogluconic acid cpd:C00345; 6-Phosphonoglucon…
Arachidonic acid metabolism	36	1	0.35596	1.0329	1	1	0	Prostaglandin I2 cpd:C01312	5,6-Epoxy-8,11,14-eicosatrienoic acid cpd:C14768; 8,9-Epoxyeicosatrienoic acid cpd:C14769; 11,12-Epoxyeicosatrienoic acid cpd:C14770; 14,15-epoxy-5,8,11-eicosatrienoic acid cpd:C14771; Arachidonic acid cpd:C00219; 15H-11,12-EETA cpd:C14781; 11H-14,15-EETA cpd:C14813; 15(S)-HPETE cpd:C05966; 5(S)-Hydroperoxyeicosatetraenoic acid cpd:C05356; Prostaglandin G2 cpd:C05956; Leukotriene A4 cpd:C00909; L…
Fatty acid metabolism	39	1	0.37947	0.96897	1	1	0	L-Palmitoylcarnitine cpd:C02990	Palmityl-CoA cpd:C00154; Hexanoyl-CoA cpd:C05270; Butanoyl-CoA cpd:C00136; Acetyl-CoA cpd:C00024; (S)-3-Hydroxybutanoyl-CoA cpd:C01144; cis,cis-3,6-Dodecadienoyl-CoA cpd:C05280; (S)-Hydroxyhexanoyl-CoA cpd:C05268; (S)-Hydroxyoctanoyl-CoA cpd:C05266; Octanoyl-CoA cpd:C01944; (S)-Hydroxydecanoyl-CoA cpd:C05264; Decanoyl-CoA (n-C10:0CoA) cpd:C05274; (S)-3-Hydroxydodecanoyl-CoA cpd:C05262; Lauroyl-Co…
Biosynthesis of unsaturated fatty acids	42	1	0.40217	0.91087	1	1	0	Gamma-Linolenic acid cpd:C06426	(13Z,16Z)-Docosadi-13,16-enoyl-CoA cpd:C16645; Tetracosenoyl-CoA cpd:C16532; Docosenoyl-CoA cpd:C16531; Icosenoyl-CoA cpd:C16530; Tetracosanoyl-CoA cpd:C16529; Docosanoyl-CoA cpd:C16528; (7Z,10Z,13Z,16Z)-Docosatetraenoyl-CoA cpd:C16170; (11Z,14Z)-Icosadienoyl-CoA cpd:C16180; (7Z,10Z,13Z,16Z,19Z)-Docosapentaenoyl-CoA cpd:C16166; (11Z,14Z,17Z)-Icosatrienoyl-CoA cpd:C16179; Palmityl-CoA cpd:C00154; …
Primary bile acid biosynthesis	46	1	0.43123	0.84112	1	1	0.02976	Chenodeoxycholic acid glycine conjugate cpd:C05466	Cholesterol cpd:C00187; Cholest-5-ene-3beta,26-diol cpd:C15610; 25-Hydroxycholesterol cpd:C15519; 7 alpha,26-Dihydroxy-4-cholesten-3-one cpd:C17336; 4-Cholesten-7alpha,12alpha-diol-3-one cpd:C17339; 7a-Hydroxy-cholestene-3-one cpd:C05455; 5-b-Cholestane-3a ,7a ,12a-triol cpd:C05454; (25R)-3alpha,7alpha,12alpha-Trihydroxy-5beta-cholestan-26-oyl-CoA cpd:C15613; (25S)-3alpha,7alpha,12alpha-Trihydrox…
Purine metabolism	68	1	0.56868	0.56443	1	1	0.00472	Adenine cpd:C00147	Guanosine diphosphate cpd:C00035; Xanthine cpd:C00385; D-Ribulose 5-phosphate cpd:C00117; Phosphoribosyl pyrophosphate cpd:C00119; L-Glutamine cpd:C00064; 5-Phosphoribosylamine cpd:C03090; Glycineamideribotide cpd:C03838; Phosphoribosylformylglycineamidine cpd:C04640; AICAR cpd:C04677; SAICAR cpd:C04823; 5-amino-1-(5-phospho-D-ribosyl)imidazole-4-carboxylate cpd:C04751; RNA cpd:C00046; Cyclic AMP…
