# Supplementary material for: Gandouling ameliorates Wilson’s disease-associated liver fibrosis in mice with associated faecal microbiome and metabolome remodeling
Source: Front Pharmacol. 2025 Jun 9;16:1586171. doi: 10.3389/fphar.2025.1586171 (PMC12183162; doi:10.3389/fphar.2025.1586171)
Supplement: Supplementary file 2 [file Table1.xlsx]

## Sheet: controlvsmodel
ID	met	C4	C1	C3	C6	C2	C5	M4	M3	M5	M2	M1	M6
613	4-Nitrophenol	0.000311476	0.000184829	0.0001659	0.000328101	0.000130252	0.000875969	0.0012991	0.000787981	0.00132742	0.000903398	0.00117223	0.00127986
344	Allopurinol-1-ribonucleoside	0.000131992	0.000123741	0.000392041	0.000168319	0.000205899	0.000241921	0.000558038	0.000465936	0.000493211	0.000498878	0.000652872	0.000595989
1393	Midafotel	0.000303761	0.00020679	0.000604885	0.000351678	0.000279089	0.0003849	0.000931846	0.000779619	0.000743889	0.000782401	0.000864119	0.000967997
1175	SB 202190	1.59663e-05	3.87479e-06	1.4858e-05	1.52348e-05	1.01991e-05	1.09356e-05	3.97239e-05	2.28391e-05	3.70748e-05	2.70049e-05	4.24425e-05	5.07746e-05
1169	Asp-Lys	3.31676e-05	4.82322e-05	0.000113043	7.436e-05	0.000103791	7.26231e-05	0.000449933	0.000257005	0.000370771	0.000299389	0.000342007	0.000398619
1437	Seneciphylline N-oxide	2.08237e-05	3.01884e-05	4.35755e-05	5.28755e-05	3.69494e-05	1.76086e-05	0.000114867	7.08779e-05	9.86415e-05	8.00464e-05	8.7666e-05	0.000116348
1392	7.alpha.,12.alpha.-Dihydroxycholest-4-en-3-one	8.84433e-05	0.00011631	5.79262e-05	7.57806e-05	9.92836e-05	1.78741e-05	0.00019668	0.00017924	0.000270272	0.000178571	0.000187457	0.000157745
1932	(3R,5S,7R,9S,10S,12S,13R,14S,17R)-17-((2R)-6,7-dih...	3.57557e-05	5.3369e-05	2.31955e-05	1.04568e-05	1.95885e-05	3.93351e-06	0.00010201	8.23461e-05	0.000128182	8.83652e-05	8.75575e-05	8.41669e-05
1352	Ethanone, 1-[5-ethyl-2-hydroxy-4-[[6-methyl-6-(2H-...	6.42557e-06	6.81162e-06	8.28096e-06	9.34336e-06	4.83347e-06	4.27236e-06	1.2725e-05	1.28686e-05	1.24956e-05	1.00455e-05	1.17443e-05	1.06545e-05
587	6-(4-Chlorophenyl)-3(2H)-pyridazinone	8.84479e-05	0.000100378	9.09495e-05	9.19658e-05	5.3627e-05	5.22131e-05	0.000201188	0.000158108	0.000171706	0.000146718	0.000147182	0.000151311
2354	2-(Trifluoromethyl)pyrimidine-4-carboxylic acid	0.00114213	0.00108164	0.0012109	0.00141622	0.000832722	0.00097172	0.00248613	0.00222817	0.00243968	0.00213709	0.00229629	0.00206869
2367	3,3-(2,3-Dihydroxypropyl)diindole	0.000362536	0.000403745	0.000512437	0.000311926	0.000270167	0.000175828	0.00128294	0.0006925	0.000956428	0.000846347	0.00114526	0.000981263
1342	Ethanone, 2-(4-methylphenyl)-1-(1-pentyl-1H-indol-3-yl)-	3.7699e-05	2.12425e-05	3.50947e-05	4.51044e-05	3.0065e-05	4.81577e-06	0.000106857	6.79472e-05	9.40887e-05	7.43385e-05	8.278e-05	8.40785e-05
1548	Colchicine	1.70514e-05	9.44799e-06	1.47604e-05	1.51999e-05	1.20808e-05	6.98023e-06	3.10149e-05	2.0086e-05	2.45117e-05	2.47607e-05	2.59149e-05	2.7473e-05
1870	N2-[4-(Aminomethyl)phenyl]-5-fluoro-N4-phenyl-2,4-...	0.000427215	0.000326784	0.000354708	0.000571834	0.000311316	0.000206111	0.00114421	0.000657795	0.00103668	0.000682787	0.000817383	0.00104473
1920	(3beta,5alpha,6beta,22E,24R)-23-Methylergosta-7,22...	0.00164102	0.00149331	0.00127553	0.00110756	0.00122365	0.000683011	0.00353072	0.00254384	0.00335716	0.00240113	0.0024293	0.00300062
1136	N-Benzoylaminopurine	0.000167563	0.000243187	0.000305825	0.000284117	0.000105908	0.000180911	0.000409522	0.000571247	0.00045627	0.000527863	0.00048638	0.000505449
839	3-[(Methylsulfonyl)amino]benzoic acid	0.000285149	0.000252527	0.00043814	0.000381587	0.000638397	0.000209476	0.00083305	0.00102394	0.00108643	0.00100609	0.00097233	0.0010293
652	2-(Hydroxymethyl)-6-methylpyridin-3-ol	7.15687e-05	7.28689e-05	7.9179e-05	7.50072e-05	7.05694e-05	3.44881e-05	0.000299913	0.000199918	0.000229827	0.000276738	0.000363089	0.000302974
790	Hydroxysydonic acid	0.000130463	0.000206013	0.00018084	0.00016856	0.00024833	2.87146e-05	0.0010153	0.00100641	0.00115139	0.00116524	0.00147566	0.00103207
1479	Curvularin	5.47647e-05	5.46318e-05	5.02719e-05	3.80659e-05	0.000195303	2.65729e-05	0.000426508	0.000401565	0.000367326	0.000469364	0.000547197	0.000436188
1983	2-Decyl-3-hydroxypentanedioic acid	2.75909e-05	2.12009e-05	0.000131669	5.87968e-05	4.39031e-05	0.000114971	0.000592367	0.000443229	0.000746274	0.000466001	0.000551655	0.000625856
1938	Roseoflavin	1.06778e-05	1.14538e-05	1.78187e-05	1.94719e-05	1.17027e-05	9.94405e-06	4.47969e-05	2.73836e-05	4.78964e-05	3.87802e-05	5.09186e-05	3.89202e-05
1114	2-[4-[(2-Phenyl-1H-imidazol-5-yl)methyl]piperazino...	5.92452e-06	1.4716e-08	1.36568e-08	3.11212e-06	4.29639e-07	3.69039e-07	6.66226e-05	3.589e-05	7.45317e-05	4.77605e-05	7.25808e-05	5.11278e-05
1491	Halofenozide	1.11832e-05	6.66717e-06	9.20748e-05	0.000149777	0.000255933	0.000113965	0.0016398	0.0011458	0.00192301	0.001255	0.00173212	0.00121198
2484	Mescaline	0.000256977	0.00015668	0.000293183	0.000200504	0.000180656	0.000373313	9.21525e-05	0.000106965	9.54261e-05	6.69628e-05	3.40764e-05	2.94324e-05
2057	(3S)-4-[(tert-Butoxy)carbonyl]morpholine-3-carboxylic acid	4.63184e-05	3.22331e-05	5.20388e-05	4.57595e-05	8.17419e-05	5.70733e-05	1.27004e-05	7.891e-06	8.98786e-06	2.11563e-05	3.22906e-05	8.67959e-06
1137	3-Cyano-7-hydroxycoumarin	0.000230303	0.000374441	0.000343865	0.000355847	0.000412616	0.000465164	0.000117794	0.000222163	0.00018766	0.000262873	0.000293765	0.000145114
2392	2'-Hydroxy-4,4',6'-trimethoxychalcone	1.09708e-05	3.34158e-05	3.50543e-05	2.1669e-05	3.30832e-05	3.73579e-05	4.2048e-07	1.6626e-05	3.8356e-06	1.14701e-05	1.50952e-05	8.76163e-06
444	N,N-Dimethylarginine (ADMA)	0.00410413	0.00519303	0.00415697	0.00564682	0.0066913	0.00748511	0.00305723	0.0037425	0.0025422	0.00237135	0.0015589	0.00145013
2290	(1S,4aS,7aS)-1-((6-O-.beta.-D-Glucopyranosyl-.beta...	2.22992e-06	6.52574e-06	2.82812e-06	4.20186e-06	5.71481e-06	4.29156e-06	2.01164e-07	5.33405e-08	1.43923e-08	1.21062e-07	2.20435e-07	1.42887e-08
1319	2-(2-Methylbut-3-en-2-yl)-6,8-bis(3-methylbut-2-en...	7.80524e-05	7.82167e-05	0.000166674	0.000100497	0.000140737	7.0767e-05	1.28067e-05	1.0872e-05	1.06056e-05	1.07261e-05	1.31549e-05	5.35356e-06
1769	(.+/-.)-Talinolol	0.00013016	0.00010831	0.00019927	0.000100406	0.000155824	6.99356e-05	2.51141e-05	7.01596e-06	3.68503e-06	5.61803e-06	5.88662e-06	9.61282e-06
1074	Lisinopril	0.000319754	0.000191477	0.000392047	0.00037175	0.000239404	0.000122929	0.00021002	6.83681e-05	6.13228e-06	5.48746e-05	2.64977e-05	3.03975e-05
2431	Leukotriene D4 methyl ester	8.70637e-05	6.66422e-05	9.28024e-05	8.22087e-05	8.46449e-05	3.63173e-05	3.63316e-05	3.92097e-05	3.31461e-05	5.76521e-05	1.3472e-05	3.77565e-05
685	Betonicine	0.000223376	0.00029387	0.00033469	0.000325112	0.000197004	0.00016657	0.000188124	9.18797e-05	4.37308e-05	7.70373e-05	7.04336e-05	0.00014672
758	DL-Norleucinamide	8.613e-05	0.000122608	0.000115575	0.00015642	6.14535e-05	9.70226e-05	6.96051e-05	2.95434e-05	1.35013e-05	3.11016e-05	2.03231e-05	1.28547e-05
1900	Ethyl 4-amino-1-piperidinecarboxylate	0.00195348	0.00285185	0.00233043	0.0036302	0.00120346	0.00174343	0.00173378	0.000353266	0.000100311	0.000198215	4.9822e-05	8.04646e-05
1588	(Z)-4-(4-Hydroxybenzylidene)-2-phenyloxazol-5(4H)-one	8.17203e-05	8.83656e-05	0.000104441	8.73573e-05	1.16816e-05	8.98082e-05	4.2822e-06	2.87173e-06	2.72787e-06	2.62662e-06	4.21166e-06	1.12037e-06
1642	4-Bromo-N-(2-methylpropyl)benzene-1-sulfonamide	0.000111384	0.000144214	0.000106546	0.000215958	4.99092e-05	0.000141702	8.20657e-06	2.97527e-05	1.23044e-05	1.9528e-05	7.48656e-06	3.89403e-06
1921	9-(4-Hydroxy-3,5-dimethoxyphenyl)-8-oxo-5,5a,6,8,8...	1.74516e-05	1.39134e-05	1.48475e-05	1.37167e-05	1.02539e-05	1.29417e-05	8.78875e-06	1.11214e-05	3.44932e-06	8.89333e-06	9.23979e-06	6.56432e-06
971	(1S,3R)-1-Aminocyclopentane-1,3-dicarboxylic acid	0.000470465	0.000481216	0.000450951	0.000275599	0.000280114	0.000198742	5.98398e-05	0.000215149	4.15697e-05	0.000162038	7.4512e-05	6.22114e-05
1581	5-Bromo-6-tert-butyl-4-pyrimidinol	0.00208813	0.00130033	0.00195223	0.0012186	0.00141534	0.000818001	0.00038832	0.00062834	0.000172106	0.000441383	0.000210047	0.000258149
1954	Tyrosyl-Tyrosine	0.000151155	0.000186103	0.000122572	0.000131583	8.1461e-05	0.000111211	5.62668e-05	2.5083e-05	3.76943e-05	3.29749e-05	4.15783e-05	9.31286e-05
681	Dimethylethanolamine	0.000156642	0.000154864	9.27213e-05	8.94432e-05	0.00010438	8.20234e-05	9.04158e-05	2.9524e-05	3.57078e-05	3.30131e-05	3.34664e-05	3.92426e-05
365	N-Acetylputrescine	0.0116882	0.00981463	0.00882771	0.00501671	0.0053871	0.00354435	0.00286206	0.000499805	0.000511795	0.000402475	0.000224291	0.000159516
568	3,3-Dimethylpyrrolidin-2-one	0.00150801	0.00126168	0.00118761	0.00064093	0.000709547	0.0004433	0.000368692	5.28824e-05	5.33964e-05	4.22905e-05	2.26875e-05	4.58114e-05
99	5-Methylcytosine	0.00131172	0.00142843	0.0011405	0.00100066	0.000809075	0.000864865	0.000817986	0.000525617	0.000523361	0.000386934	0.000192279	0.000585133
1402	Polysorbate_60	0.000103062	0.000109091	0.000116094	9.60243e-05	6.97256e-05	4.15712e-05	5.89758e-05	2.92436e-05	3.10386e-05	2.38788e-05	1.22266e-05	2.90632e-05
1629	Leptomycin B	1.87745e-05	2.45646e-05	2.09011e-05	1.59728e-05	1.46935e-05	1.03339e-05	1.1745e-05	7.06555e-06	9.501e-06	6.26765e-06	3.54135e-06	9.42699e-06

## Sheet: modelvsGDL
ID	met	M3	M1	M2	M6	M4	M5	DGL2	DGL4	DGL1	DGL5	DGL3	DGL6
459	Phenformin (hydrochloride)	4.7961e-05	0.000113057	7.15321e-05	4.01834e-05	0.000148052	0.000113732	0.000330638	0.000184097	0.000118431	0.000244332	0.000409096	0.000269049
548	S-Methylmethionine	1.4262e-05	8.8928e-06	1.25213e-05	1.09008e-05	1.09656e-05	1.68221e-05	2.65469e-05	1.76477e-05	1.28763e-05	2.50245e-05	2.03819e-05	2.13394e-05
305	2-Hydroxy-3-methylbutyric acid	0.00229702	0.00146679	0.00186649	0.00361889	0.0135352	0.00936833	0.0144703	0.0151853	0.0163677	0.0159571	0.0179159	0.022341
2074	DAH-3-Keto-4-en	2.3536e-06	1.58799e-08	1.58461e-08	1.70296e-05	8.2745e-05	4.35433e-05	9.13707e-05	6.99116e-05	7.9796e-05	7.25313e-05	0.000144942	0.000131793
314	Hydroxyisocaproic acid	0.00686255	0.00331746	0.00491972	0.0153862	0.0260246	0.0213236	0.0288768	0.0268296	0.0278044	0.0273923	0.0420747	0.0395648
144	2-Hydroxyhexanoic acid	0.00686255	0.00331746	0.00491972	0.0153862	0.0260246	0.0213236	0.0288768	0.0268296	0.0278044	0.0273923	0.0420747	0.0395648
170	2-Ethyl-2-hydroxybutyric acid	0.00686255	0.00331746	0.00491972	0.0153862	0.0260246	0.0213236	0.0288768	0.0268296	0.0278044	0.0273923	0.0420747	0.0395648
1712	Toddalolactone	9.78405e-05	0.000125291	0.000116901	0.000245114	0.000288029	0.000198505	0.000261144	0.000309196	0.000393672	0.000582146	0.000386201	0.000462951
557	2-HYDROXY-4-(METHYLTHIO)BUTYRIC ACID	0.00034705	0.000185183	0.000230497	0.000598868	0.00182389	0.00244597	0.00335063	0.00248464	0.00317455	0.00475623	0.00232906	0.00405467
2617	M525T48	8.51032e-06	1.94284e-06	3.52932e-06	8.81485e-05	0.000126006	0.000106046	0.000154638	0.000104066	0.000224863	0.00022494	0.000121689	0.000222229
332	4-Ethoxybenzoic acid	0.00227783	0.000527065	0.00135257	0.00577281	0.010081	0.0119734	0.0168536	0.0134098	0.01337	0.0137293	0.0121298	0.0122774
342	Hydroxyphenyllactic acid	0.000419568	0.000211087	0.000329465	0.00067252	0.00236349	0.00255054	0.00554452	0.0047169	0.00269119	0.00552933	0.00236328	0.00299439
1975	Lovastatin hydroxy acid	1.15913e-05	1.15117e-05	1.21434e-05	1.31473e-05	1.73608e-05	1.79869e-05	2.57739e-05	1.50108e-05	2.42867e-05	2.33936e-05	2.1892e-05	1.79228e-05
2019	tert-Butyl [(3S)-3-amino-2-oxo-2,3,4,5-tetrahydro-...	2.80856e-08	2.59312e-08	2.78257e-08	7.83929e-06	6.35249e-06	7.5914e-06	1.32739e-05	1.05445e-05	1.48014e-05	1.24251e-05	1.61793e-05	7.92383e-06
2369	N-(3-Hydroxyphenyl)arachidonoylamide	7.77372e-05	8.35302e-05	9.80196e-05	0.000102765	8.31248e-05	9.68332e-05	9.66472e-05	0.000106305	0.000150966	0.000128624	0.000132549	0.000113647
2049	Butralin	4.90993e-05	5.79913e-05	6.91469e-05	7.14242e-05	8.70595e-05	4.58984e-05	8.03235e-05	0.00012247	9.73438e-05	0.000122594	9.40034e-05	8.40081e-05
1388	(2-Biphenyl)dicyclohexylphosphine	3.08574e-05	3.16799e-05	3.81815e-05	2.29891e-05	4.31789e-05	4.34667e-05	3.75711e-05	5.51322e-05	5.37247e-05	6.83878e-05	6.50702e-05	5.09615e-05
2225	Flupirtine	1.3091e-05	1.10897e-05	1.69468e-05	9.86718e-06	1.7234e-05	1.59139e-05	1.33537e-05	3.21756e-05	2.56813e-05	3.08005e-05	2.65624e-05	2.08506e-05
1498	4-[2-(3-Chloroanilino)-1,3-thiazol-4-yl]-1,2-benzenediol	7.9578e-06	3.87274e-06	7.17928e-06	4.27962e-06	8.26227e-06	1.13356e-05	1.08325e-05	1.50183e-05	1.44439e-05	1.34739e-05	1.29219e-05	1.83787e-05
1669	.beta.-(2-Thienyl)-D-alanine	0.000124129	2.84725e-05	6.67072e-05	1.121e-05	7.01862e-05	7.80803e-05	0.00022469	0.000218965	0.000236271	0.000170057	5.57912e-05	0.000318065
1977	Khelloside	1.78465e-06	4.64845e-07	1.4603e-07	9.76412e-07	1.2374e-06	1.06501e-06	2.02043e-06	2.79247e-06	2.10319e-06	2.20636e-06	1.67167e-06	2.77564e-06
1474	6.alpha./.beta.-Hydroxyoxymorphone	3.76797e-05	4.09991e-05	4.31878e-05	3.90699e-05	3.88903e-05	3.27489e-05	4.47706e-05	6.35302e-05	4.47227e-05	4.84987e-05	5.26965e-05	5.94304e-05
2021	4-(4-Chlorophenyl)-5-(2-methoxyphenyl)-4H-1,2,4-tr...	1.62777e-08	5.04295e-06	1.48691e-05	4.62953e-06	1.6826e-08	3.02925e-05	8.46703e-05	0.000515854	0.000336215	0.000184556	0.000318734	0.00051809
873	Tripropylene glycol	4.20395e-05	3.58794e-05	3.26493e-05	4.04699e-05	3.08733e-05	3.71134e-05	3.96638e-05	6.18081e-05	5.64564e-05	5.13533e-05	5.7485e-05	5.14881e-05
2417	Rifaximin	2.80856e-08	2.59312e-08	2.78257e-08	6.16525e-06	1.25639e-06	2.79673e-08	5.43677e-06	1.37642e-05	5.29724e-06	9.14971e-06	8.85283e-06	9.52031e-06
995	Euglobal_V	9.73716e-05	5.12245e-05	7.58508e-05	8.44855e-05	5.04328e-05	7.11301e-05	4.16467e-05	2.45924e-05	3.9006e-05	6.43188e-05	4.53234e-05	5.04467e-05
50	Pseudouridine	0.000432165	0.00053052	0.000544638	0.000438231	2.36898e-05	0.000403434	0.000359521	3.23929e-05	2.06262e-05	2.00419e-05	0.000164353	2.3312e-05
606	[6]-Gingerdiol_3,5-diacetate	0.000175422	0.00013687	0.000143573	0.000121501	9.77785e-05	0.000148011	7.44625e-05	8.17618e-05	6.66252e-05	6.27214e-05	9.53935e-05	7.00762e-05
1833	Glycylalanylprolylmethionylphenylalanylvalinamide	3.86313e-05	3.9376e-05	3.72001e-05	5.98099e-05	2.53728e-05	1.94154e-05	9.49103e-06	1.34729e-05	2.14742e-05	4.54503e-06	1.2159e-05	2.00074e-05
866	4-Oxododecanedioic acid	0.000689091	0.000741985	0.000711619	0.000872285	0.000712524	0.000493451	0.000306122	0.000213682	0.000369167	0.000559147	0.000433224	0.000346825
1478	Panglimycin C	0.000173789	0.000199679	0.000203026	0.00022199	0.000170865	8.59034e-05	0.000109957	8.46776e-05	5.60088e-05	5.85297e-05	0.000107486	2.25296e-05
820	2-((2R)-2-Hydroxycyclohexyl)acetic acid	5.92164e-05	5.76185e-05	6.33307e-05	5.02766e-05	5.51748e-05	4.01731e-05	3.66657e-05	3.78625e-05	4.75936e-05	5.12015e-05	3.79327e-05	3.61493e-05
161	3alpha-Hydroxy-12-oxo-5beta-cholan-24-oic acid	0.00768072	0.00661747	0.00467292	0.00241848	0.00341989	0.00323411	0.00122206	0.000674709	0.00245226	0.00296534	0.000858786	0.000524298
31	7-Ketolithocholic acid	0.00768072	0.00661747	0.00467292	0.00241848	0.00341989	0.00323411	0.00122206	0.000674709	0.00245226	0.00296534	0.000858786	0.000524298
79	3alpha-Hydroxy-6-oxo-5alpha-cholan-24-oic acid	0.00768072	0.00661747	0.00467292	0.00241848	0.00341989	0.00323411	0.00122206	0.000674709	0.00245226	0.00296534	0.000858786	0.000524298
430	2-Deoxyribose	0.000749601	0.000681249	0.000529088	0.00037205	0.000450425	0.000375044	0.000249333	0.000280809	0.000347905	0.000204757	0.000235641	0.000420824
531	Levulinic acid	0.000749601	0.000681249	0.000529088	0.00037205	0.000450425	0.000375044	0.000249333	0.000280809	0.000347905	0.000204757	0.000235641	0.000420824
790	Hydroxysydonic acid	0.00100641	0.00147566	0.00116524	0.00103207	0.0010153	0.00115139	0.000430539	0.000585693	0.000424773	0.000417591	0.000336784	9.74818e-05
1479	Curvularin	0.000401565	0.000547197	0.000469364	0.000436188	0.000426508	0.000367326	0.000232374	0.000172343	0.000192961	0.000341489	0.000388017	1.25393e-05
929	(25S)-7-Dafachronic acid	9.13405e-05	0.000230333	8.99301e-05	0.000181114	0.000154143	0.000166725	5.09011e-05	7.97e-05	6.22093e-05	5.25519e-05	7.34111e-05	3.36882e-08
1754	15-Ketoprostaglandin F2.alpha.	9.67355e-05	0.000138646	0.000106867	0.00014039	0.000127928	0.000128521	8.2592e-05	7.52001e-05	8.12983e-05	8.65502e-05	0.000107861	7.07909e-05
652	2-(Hydroxymethyl)-6-methylpyridin-3-ol	0.000199918	0.000363089	0.000276738	0.000302974	0.000299913	0.000229827	0.000145693	0.000150976	0.000202508	0.000118317	0.00025106	0.000156081
956	Probucol	0.000275831	0.000643359	0.000497542	0.000507837	0.000830965	0.000434205	0.000171675	0.000177486	0.000263395	0.000171247	0.000194162	0.000106079
2209	Megestrol_acetate	0.000143201	0.000149544	0.000269916	0.000125708	0.000186422	0.000225883	3.75897e-05	0.000200147	3.41458e-05	2.20134e-05	3.5216e-05	3.7174e-06
1392	7.alpha.,12.alpha.-Dihydroxycholest-4-en-3-one	0.00017924	0.000187457	0.000178571	0.000157745	0.00019668	0.000270272	5.93525e-05	0.000167736	1.92967e-05	2.95741e-05	1.22608e-05	6.28597e-06
1932	(3R,5S,7R,9S,10S,12S,13R,14S,17R)-17-((2R)-6,7-dih...	8.23461e-05	8.75575e-05	8.83652e-05	8.41669e-05	0.00010201	0.000128182	2.94815e-05	0.000102587	6.25519e-05	7.07108e-06	1.37442e-05	5.86182e-06
524	Cimetidine sulfoxide	6.054e-05	7.06882e-05	6.99589e-05	0.000116847	0.000106773	9.73966e-05	4.9059e-05	3.92915e-05	5.5939e-05	5.35701e-05	2.37817e-05	4.29734e-05
1089	4-(4-(1H-Indol-3-yl)-3,6-dihydro-1(2H)-pyridinyl)-...	5.27465e-05	0.000105152	6.27781e-05	0.00012036	0.000113147	9.24305e-05	9.10756e-06	6.90441e-05	1.79374e-05	3.82891e-05	3.75009e-05	3.36882e-08
716	Methyl (2E)-3-(5-(2,3-dihydroxy-3-methylbutyl)-1-m...	0.000280469	0.000492027	0.000377017	0.000606362	0.000667796	0.000830282	0.000130193	0.000561547	0.000118318	0.000156151	0.000211258	6.06153e-05
2265	Methyl 3-(acetyloxy)-16-hydroxy-4,4,8,12,16-pentam...	2.68137e-05	3.10187e-05	2.75009e-05	3.72247e-05	4.82482e-05	5.00579e-05	1.24624e-05	4.1114e-05	1.17461e-05	1.08595e-05	1.23786e-05	4.50367e-06
